# Supplementary material for: Association of serum 25-hydroxyvitamin D (25(OH)D) levels with the gut microbiota and metabolites in postmenopausal women in China
Source: Microb Cell Fact. 2022 Jul 11;21:137. doi: 10.1186/s12934-022-01858-6 (PMC9275287; doi:10.1186/s12934-022-01858-6)
Supplement: Supplementary file 5 — Additional file 5: Table S1. Characteristics and clinical and biochemical indexes between HVD group (n=44) and LVD group (n=44). [file 12934_2022_1858_MOESM5_ESM.xlsx]

## Sheet: sheet1
Table S1. Characteristics and clinical and biochemical indexes between HVD group (n=44) and LVD group (n=44).
	Meta-data	HVD group (n=44)	LVD group (n=44)	P-value
Characteristics	Age(years)	59.28±4.93	57.5±4.68	0.0966105
	height（cm）	157.00±4.76	155.52±4.5	0.0859534
	weight（kg）	59.91±6.10	57.43±5.98	0.0619678
	BMI (kg/m2)	24.31±2.35	23.85±2.54	0.383405
Bone density test	LS Z-score	-0.53±1.36	-0.34±1.48	0.521273
	LS T-score	-1.93±1.51	-1.58±1.47	0.270319
	LS BMD(g/cm3)	0.95±0.18	0.99±0.18	0.237502
	FN Z-score	-0.18±1.01	0.04±1.1	0.392335
	FN T-score	-1.414±1.2	-1.14±1.16	0.353654
	FN BMD(g/cm3)	0.81±0.14	0.84±0.14	0.275257
	Total hip Z-score	-0.21±1.07	-0.06±1.12	0.50619
	Total hip T-score	-0.21±1.18	-1±1.17	0.401209
	Total hip BMD(g/cm3)	0.86±0.14	0.88±0.15	0.428407
Blood indices	E2(pmol/L)	34.22±22.53	32.92±18.36	0.749999
	25(OH)VD3	27.10±5.02	14.42±3.28	7.7333e-24
	OC(ng/ml)	20.74±9.97	26.4±11.36	0.00230256
	CTX-1(ng/ml)	0.42±0.25	0.52±0.28	0.103867
	P1NP(ng/ml)	51.68±26.21	72.76±33.76	0.000910933
	PTH(pg/ml)	45.56±25.86	49.21±18.4	0.238029
Living habits	Smoking Status (Yes/No)	3/41	2/42	0.645167
	Drinking Status (Yes/No)	2/42	1/43	0.556901
Chronic diseases	Diabetes Type II (Yes/No)	7/37	4/40	0.33355
	Hypertension (Yes/No)	7/37	9/35	0.58042
	Hyperlipemia (Yes/No)	7/37	3/41	0.179094
	Chronic gastritis (Yes/No)	1/43	1/43	1
	Osteoarthritis (Yes/No)	1/43	4/40	0.167137
Medications	Number of medications	0.93±1.07	0.84±0.84
	Metformin (Yes/No)	5/39	1/43	0.0907066
	Dipeptidyl peptidase-4 (DDP-4) inhibitors (Yes/No)	3/41	0/44	0.0780099
	Insulin(Yes/No)	0/44	3/41	0.0780099
	β-blockers (Yes/No)	2/42	2/42	1
	ARBs ACEi (Yes/No)	8/36	9/35	0.787149
	Cholesterol medications (Yes/No)	8/36	3/41	0.107039
	PPIs (Yes/No)	1/43	1/43	1
	NSAIDs (Yes/No)	1/43	4/40	0.167137
	Nutritional Supplements (Yes/No)	5/39	3/41	0.458318
	Calcium supplements (Yes/No)	5/39	4/40	0.724982
	Vitamins (Yes/No)	2/42	5/39	0.237256
BMI: body mass index. E2: estrogen. 25(OH)VD: serum 25-hydroxyvitamin D3. OC: osteocalcin. CTX-1: type I collagen cross-linked c-telopeptide. P1NP: procollagen type 1 n-terminal propeptide. PTH: parathyroid hormone. LS: lumbar spine 1-4. FN: femoral neck. BMD: bone mineral density. ARBs：Angiotensin II Receptor Blockers. ACEi:Angiotensin Converting Enzyme Inhibitor.
